# Supplementary material for: Moral Foundational Framing and Its Impact on Attitudes and Behaviours
Source: Behav Sci (Basel). 2022 Apr 20;12(5):118. doi: 10.3390/bs12050118 (PMC9137563; doi:10.3390/bs12050118)
Supplement: Supplementary file 1 [file behavsci-12-00118-s001.zip]

Archive with 1 entries (1 files):
- behavsci-1435441-supplementary.pdf
